# Supplementary material for: A non‐canonical scaffold‐type E3 ligase complex mediates protein UFMylation
Source: EMBO J. 2022 Sep 19;41(21):e111015. doi: 10.15252/embj.2022111015 (PMC9627666; doi:10.15252/embj.2022111015)
Supplement: Supplementary file 9 — Source Data for Expanded View and Appendix [file EMBJ-41-e111015-s007.zip]

Archive with 7 entries (7 files):
- EMBOJ-2022-111015R1-FigureS1_Source_Data-sd.tif
- EMBOJ-2022-111015R1-FigureS2_Source_Data-sd.tif
- EMBOJ-2022-111015R1-FigureEV1_Source_Data-sd.tif
- EMBOJ-2022-111015R1-FigureEV2_Source_Data-sd.tif
- EMBOJ-2022-111015R1-FigureEV3_Source_Data-sd.tif
- EMBOJ-2022-111015R1-FigureEV4_Source_Data-sd.tif
- EMBOJ-2022-111015R1-FigureEV5_Source_Data-sd.tif
